# Supplementary material for: Thermoresponsive Molecular Brushes with a Rigid-Chain Aromatic Polyester Backbone and Poly-2-alkyl-2-oxazoline Side Chains
Source: Int J Mol Sci. 2021 Nov 12;22(22):12265. doi: 10.3390/ijms222212265 (PMC8622345; doi:10.3390/ijms222212265)
Supplement: Supplementary file 1 [file ijms-22-12265-s001.zip]

Archive with 1 entries (1 files):
- ijms-1459414-supplementary.pdf
